# Supplementary material for: Molecular Iodine Supplement Prevents Streptozotocin-Induced Pancreatic Alterations in Mice
Source: Nutrients. 2022 Feb 8;14(3):715. doi: 10.3390/nu14030715 (PMC8840345; doi:10.3390/nu14030715)
Supplement: Supplementary file 1 [file nutrients-14-00715-s001.zip]

Archive with 1 entries (1 files):
- nutrients-1469969-supplementary.pdf
